# Supplementary material for: Treatment Trends and Combined Methods in Removing Pharmaceuticals and Personal Care Products from Wastewater—A Review
Source: Membranes (Basel). 2023 Jan 27;13(2):158. doi: 10.3390/membranes13020158 (PMC9960457; doi:10.3390/membranes13020158)
Supplement: Supplementary file 1 [file membranes-13-00158-s001.zip]

Archive with 1 entries (1 files):
- membranes-2145799-supplementary.pdf
